# Supplementary material for: Functional Biogeography of Ocean Microbes Revealed through Non-Negative Matrix Factorization
Source: PLoS One. 2012 Sep 18;7(9):e43866. doi: 10.1371/journal.pone.0043866 (PMC3445553; doi:10.1371/journal.pone.0043866)
Supplement: Table S1 — Pfams associated with functional component 1 (“Signalling”), along with GO annotations. (CSV) [file pone.0043866.s002.csv]

PFAM_ID	PFAM_Description	Closeness_to_BPP	GO.Biological_Process	GO.Molecular_Function	GO.Cellular_Components
1	PF05731	TROVE domain	0.897	NA	GO:RNA binding	GO:ribonucleoprotein complex
2	PF11066	Protein of unknown function (DUF2867)	0.896	NA	NA	NA
3	PF00821	Phosphoenolpyruvate carboxykinase	0.877	GO:gluconeogenesis	GO:phosphoenolpyruvate carboxykinase activity;GO:GTP binding	NA
4	PF08750	CNP1-like family	0.858	NA	NA	NA
5	PF01927	Protein of unknown function DUF82	0.858	NA	NA	NA
6	PF08353	Domain of unknown function (DUF1727)	0.854	NA	NA	NA
7	PF11298	Protein of unknown function (DUF3099)	0.853	NA	NA	NA
8	PF01545	Cation efflux family	0.852	GO:cation transport;GO:transmembrane transport	GO:cation transmembrane transporter activity	GO:membrane
9	PF02705	K+ potassium transporter	0.85	GO:potassium ion transport	GO:potassium ion transmembrane transporter activity	GO:membrane
10	PF02498	BRO family, N-terminal domain	0.845	NA	NA	NA
11	PF11268	Protein of unknown function (DUF3071)	0.845	NA	NA	NA
12	PF00498	FHA domain	0.843	NA	GO:protein binding	NA
13	PF01544	CorA-like Mg2+ transporter protein	0.842	GO:metal ion transport;GO:transmembrane transport	GO:metal ion transmembrane transporter activity	GO:membrane
14	PF04011	LemA family	0.84	NA	NA	NA
15	PF11305	Protein of unknown function (DUF3107)	0.839	NA	NA	NA
16	PF11195	Protein of unknown function (DUF2829)	0.83	NA	NA	NA
17	PF10611	Protein of unknown function (DUF2469)	0.824	NA	NA	NA
18	PF05649	Peptidase family M13	0.824	GO:proteolysis	GO:metallopeptidase activity	NA
19	PF11343	Protein of unknown function (DUF3145)	0.824	NA	NA	NA
20	PF01988	VIT family	0.824	NA	NA	NA
21	PF03861	ANTAR domain	0.824	NA	NA	NA
22	PF08818	Domain of unknown function (DU1801)	0.817	NA	NA	NA
23	PF07565	Band 3 cytoplasmic domain	0.809	GO:anion transport	GO:anion transmembrane transporter activity	GO:integral to membrane
24	PF05681	Fumarate hydratase (Fumerase)	0.805	NA	GO:lyase activity	NA
25	PF10418	Iron-sulfur cluster binding domain of dihydroorotate dehydrogenase B	0.803	NA	NA	NA
26	PF06293	Lipopolysaccharide kinase (Kdo/WaaP) family	0.801	GO:lipopolysaccharide biosynthetic process	GO:ATP binding;GO:phosphotransferase activity, alcohol group as acceptor	GO:membrane
27	PF07811	TadE-like protein	0.801	NA	NA	NA
28	PF10765	Protein of unknown function (DUF2591)	0.801	NA	NA	NA
29	PF03677	Uncharacterised protein family (UPF0137)	0.798	NA	NA	NA
30	PF04480	Protein of unknown function (DUF559)	0.797	NA	NA	NA
31	PF01934	Protein of unknown function DUF86	0.795	NA	NA	NA
32	PF04020	Membrane protein of unknown function	0.794	NA	NA	NA
33	PF08867	FRG domain	0.793	NA	NA	NA
34	PF06609	Fungal trichothecene efflux pump (TRI12)	0.791	NA	NA	NA
35	PF03458	UPF0126 domain	0.789	NA	NA	NA
36	PF00196	Bacterial regulatory proteins, luxR family	0.788	GO:regulation of transcription, DNA-dependent	GO:sequence-specific DNA binding transcription factor activity;GO:sequence-specific DNA binding	GO:intracellular
37	PF08127	Peptidase family C1 propeptide	0.784	GO:regulation of catalytic activity	GO:cysteine-type endopeptidase activity	NA
38	PF07690	Major Facilitator Superfamily	0.783	GO:transmembrane transport	NA	NA
39	PF03405	Fatty acid desaturase	0.782	GO:fatty acid metabolic process;GO:oxidation-reduction process	GO:acyl-[acyl-carrier-protein] desaturase activity	NA
40	PF06725	3D domain	0.782	GO:peptidoglycan turnover	GO:hydrolase activity, hydrolyzing O-glycosyl compounds	GO:outer membrane
41	PF01152	Bacterial-like globin	0.78	GO:oxygen transport	GO:oxygen binding	NA
42	PF05635	S23 ribosomal protein	0.779	NA	NA	NA
43	PF10103	Uncharacterised conserved protein (DUF2342)	0.778	NA	NA	NA
44	PF05962	HutD	0.777	NA	NA	NA
45	PF08713	DNA alkylation repair enzyme	0.777	NA	NA	NA
46	PF01161	Phosphatidylethanolamine-binding protein	0.776	NA	NA	NA
47	PF11228	Protein of unknown function (DUF3027)	0.775	NA	NA	NA
48	PF00871	Acetokinase family	0.773	GO:metabolic process;GO:phosphorylation	GO:kinase activity;GO:phosphotransferase activity, carboxyl group as acceptor	GO:intracellular
49	PF10093	Uncharacterized protein conserved in bacteria (DUF2331)	0.773	NA	NA	NA
50	PF02594	Uncharacterised ACR, YggU family COG1872	0.773	NA	NA	NA
51	PF07581	The GLUG motif	0.771	NA	NA	NA
52	PF11238	Protein of unknown function (DUF3039)	0.769	NA	NA	NA
53	PF04187	Protein of unknown function, DUF399	0.768	NA	NA	NA
54	PF08447	PAS fold	0.767	NA	GO:protein binding	NA
55	PF04657	Protein of unknown function, DUF606	0.763	NA	NA	NA
56	PF08387	FBD	0.76	NA	NA	NA
57	PF05418	Apovitellenin I (Apo-VLDL-II)	0.76	GO:lipid metabolic process	GO:enzyme inhibitor activity	GO:chylomicron
58	PF03611	PTS system sugar-specific permease component	0.76	GO:phosphoenolpyruvate-dependent sugar phosphotransferase system	NA	GO:integral to membrane
59	PF01431	Peptidase family M13	0.759	GO:proteolysis	GO:metalloendopeptidase activity	NA
60	PF02650	Sporulation Regulator WhiA C terminal domain	0.759	NA	NA	NA
61	PF08681	Protein of unknown function (DUF1778)	0.755	NA	NA	NA
62	PF03791	KNOX2 domain	0.755	NA	GO:DNA binding	GO:nucleus
63	PF10298	Sporulation Regulator WhiA N terminal	0.754	NA	NA	NA
64	PF01750	Hydrogenase maturation protease	0.749	NA	GO:enzyme activator activity;GO:peptidase activity	NA
65	PF02308	MgtC family	0.749	NA	NA	GO:membrane
66	PF04446	tRNAHis guanylyltransferase	0.747	NA	NA	NA
67	PF09926	Uncharacterized small protein (DUF2158)	0.745	NA	NA	NA
68	PF10672	S-adenosylmethionine-dependent methyltransferase	0.744	NA	NA	NA
69	PF11662	Protein of unknown function (DUF3263)	0.742	NA	NA	NA
70	PF05069	Phage virion morphogenesis family	0.74	NA	NA	NA
71	PF00394	Multicopper oxidase	0.738	GO:oxidation-reduction process	GO:oxidoreductase activity	NA
72	PF05977	Bacterial protein of unknown function (DUF894)	0.737	NA	NA	NA
73	PF10335	Putative nucleotidyltransferase substrate binding domain	0.736	NA	NA	NA
74	PF06210	Protein of unknown function (DUF1003)	0.735	NA	NA	NA
75	PF02530	Porin subfamily	0.732	GO:transport	GO:porin activity	GO:membrane
76	PF02720	Domain of unknown function DUF222	0.732	NA	NA	NA
77	PF11452	Protein of unknown function (DUF3000)	0.731	NA	NA	NA
78	PF00194	Eukaryotic-type carbonic anhydrase	0.731	NA	NA	NA
79	PF10430	Tie-2 Ig-like domain 1	0.73	GO:protein phosphorylation;GO:transmembrane receptor protein tyrosine kinase signaling pathway	GO:transmembrane receptor protein tyrosine kinase activity;GO:ATP binding	GO:integral to plasma membrane
80	PF06589	Circumsporozoite-related antigen (CRA)	0.729	NA	NA	NA
81	PF11273	Protein of unknown function (DUF3073)	0.729	NA	NA	NA
82	PF10576	Iron-sulfur binding domain of endonuclease III	0.728	NA	GO:endonuclease activity;GO:4 iron, 4 sulfur cluster binding	NA
83	PF03142	Chitin synthase	0.728	NA	GO:transferase activity, transferring hexosyl groups	NA
84	PF02452	PemK-like protein	0.727	NA	GO:DNA binding	NA
85	PF00034	Cytochrome c	0.726	NA	GO:iron ion binding;GO:electron carrier activity;GO:heme binding	NA
86	PF02604	Phd_YefM	0.725	NA	NA	NA
87	PF07077	Protein of unknown function (DUF1345)	0.723	NA	NA	NA
88	PF07399	Protein of unknown function (DUF1504)	0.723	NA	NA	NA
89	PF00083	Sugar (and other) transporter	0.72	GO:transport;GO:transmembrane transport	GO:transporter activity	GO:integral to membrane
90	PF03135	CagE, TrbE, VirB family, component of type IV transporter system	0.719	NA	GO:ATP binding	NA
91	PF10098	Uncharacterized protein conserved in bacteria (DUF2336)	0.719	NA	NA	NA
92	PF02554	Carbon starvation protein CstA	0.719	GO:cellular response to starvation	NA	GO:membrane
93	PF00072	Response regulator receiver domain	0.718	GO:two-component signal transduction system (phosphorelay);GO:regulation of transcription, DNA-dependent	GO:two-component response regulator activity	NA
94	PF06983	3-demethylubiquinone-9 3-methyltransferase	0.717	NA	NA	NA
95	PF09056	Prokaryotic phospholipase A2	0.717	NA	NA	NA
96	PF07167	Poly-beta-hydroxybutyrate polymerase (PhaC) N-terminus	0.715	GO:poly-hydroxybutyrate biosynthetic process	GO:acyltransferase activity	NA
97	PF02322	Cytochrome oxidase subunit II	0.715	GO:oxidation-reduction process	NA	GO:membrane
98	PF11705	DNA-directed RNA polymerase III subunit Rpc31	0.714	NA	NA	NA
99	PF10026	Predicted Zn-dependent protease (DUF2268)	0.714	NA	NA	NA
100	PF08293	Mitochondrial ribosomal subunit S27	0.714	NA	NA	NA
