# Supplementary material for: Functional Biogeography of Ocean Microbes Revealed through Non-Negative Matrix Factorization
Source: PLoS One. 2012 Sep 18;7(9):e43866. doi: 10.1371/journal.pone.0043866 (PMC3445553; doi:10.1371/journal.pone.0043866)
Supplement: Table S2 — Pfams associated with functional component 2 (“Photosystem”), along with GO annotations. (CSV) [file pone.0043866.s003.csv]

PFAM_ID	PFAM_Description	Closeness_to_BPP	GO.Biological_Process	GO.Molecular_Function	GO.Cellular_Components
1	PF00421	Photosystem II protein	0.975	GO:photosynthetic electron transport chain;GO:photosynthesis, light reaction	GO:chlorophyll binding	GO:photosystem;GO:membrane
2	PF07864	Protein of unknown function (DUF1651)	0.965	NA	NA	NA
3	PF10999	Protein of unknown function (DUF2839)	0.961	NA	NA	NA
4	PF00223	Photosystem I psaA/psaB protein	0.956	GO:photosynthesis	NA	GO:photosystem I;GO:thylakoid;GO:integral to membrane
5	PF06799	Protein of unknown function (DUF1230)	0.939	NA	NA	NA
6	PF05996	Ferredoxin-dependent bilin reductase	0.939	GO:phytochromobilin biosynthetic process;GO:oxidation-reduction process	GO:oxidoreductase activity, acting on the CH-CH group of donors, iron-sulfur protein as acceptor;GO:cobalt ion binding	NA
7	PF05128	Domain of unknown function (DUF697)	0.936	NA	NA	NA
8	PF08936	Carboxysome Shell Carbonic Anhydrase	0.932	NA	NA	NA
9	PF08854	Domain of unknown function (DUF1824)	0.931	NA	NA	NA
10	PF04481	Protein of unknown function (DUF561)	0.928	NA	NA	NA
11	PF11344	Protein of unknown function (DUF3146)	0.927	NA	NA	NA
12	PF04483	Protein of unknown function (DUF565)	0.924	NA	NA	NA
13	PF04853	Plant neutral invertase	0.923	NA	NA	NA
14	PF07689	KaiB domain	0.922	GO:rhythmic process	NA	NA
15	PF06182	Protein of unknown function (DUF990)	0.92	NA	NA	NA
16	PF00283	Cytochrome b559, alpha (gene psbE) and beta (gene psbF)subunits	0.919	GO:photosynthesis	GO:metal ion binding	GO:photosystem II;GO:plastid;GO:thylakoid;GO:integral to membrane
17	PF07176	Alpha/beta hydrolase of unknown function (DUF1400)	0.918	NA	NA	NA
18	PF02514	CobN/Magnesium Chelatase	0.916	GO:biosynthetic process	NA	NA
19	PF02507	Photosystem I reaction centre subunit III	0.914	GO:photosynthesis	NA	GO:photosystem I reaction center
20	PF09493	Tryptophan-rich protein (DUF2389)	0.914	NA	NA	NA
21	PF02572	ATP:corrinoid adenosyltransferase BtuR/CobO/CobP	0.911	GO:cobalamin biosynthetic process	GO:ATP binding;GO:cob(I)yrinic acid a,c-diamide adenosyltransferase activity	NA
22	PF11746	Protein of unknown function (DUF3303)	0.91	NA	NA	NA
23	PF07082	Protein of unknown function (DUF1350)	0.91	NA	NA	NA
24	PF10128	Glucose-6-phosphate dehydrogenase subunit	0.909	NA	NA	NA
25	PF11318	Protein of unknown function (DUF3120)	0.909	NA	NA	NA
26	PF01789	PsbP	0.907	GO:photosynthesis	GO:calcium ion binding	GO:oxygen evolving complex;GO:extrinsic to membrane
27	PF08802	Cytochrome B6-F complex Fe-S subunit	0.905	GO:oxidation-reduction process	GO:plastoquinol-plastocyanin reductase activity;GO:2 iron, 2 sulfur cluster binding	GO:thylakoid membrane
28	PF11061	Protein of unknown function (DUF2862)	0.903	NA	NA	NA
29	PF00936	BMC domain	0.902	NA	NA	NA
30	PF04839	Plastid and cyanobacterial ribosomal protein (PSRP-3 / Ycf65)	0.902	GO:translation	GO:structural constituent of ribosome	GO:intracellular;GO:ribosome;GO:plastid
31	PF11378	Protein of unknown function (DUF3181)	0.897	NA	NA	NA
32	PF02392	Ycf4	0.897	GO:photosynthesis	NA	GO:thylakoid;GO:integral to membrane
33	PF01241	Photosystem I psaG / psaK	0.895	GO:photosynthesis	NA	GO:photosystem I;GO:membrane
34	PF09830	ATP adenylyltransferase	0.893	NA	GO:ATP adenylyltransferase activity	NA
35	PF09506	Glucosylglycerol-phosphate phosphatase (Salt_tol_Pase)	0.892	NA	NA	NA
36	PF00343	Carbohydrate phosphorylase	0.89	GO:carbohydrate metabolic process	GO:phosphorylase activity	NA
37	PF06485	Protein of unknown function (DUF1092)	0.89	NA	NA	NA
38	PF04257	Exodeoxyribonuclease V, gamma subunit	0.888	NA	NA	NA
39	PF11068	Protein of unknown function (DUF2869)	0.887	NA	NA	NA
40	PF11371	Protein of unknown function (DUF3172)	0.887	NA	NA	NA
41	PF08967	Domain of unknown function (DUF1884)	0.886	NA	NA	NA
42	PF00016	Ribulose bisphosphate carboxylase large chain, catalytic domain	0.886	GO:carbon fixation	GO:magnesium ion binding;GO:ribulose-bisphosphate carboxylase activity	GO:plastid
43	PF09991	Predicted membrane protein (DUF2232)	0.885	NA	NA	NA
44	PF09903	Uncharacterized protein conserved in bacteria (DUF2130)	0.885	NA	NA	NA
45	PF10929	Protein of unknown function (DUF2811)	0.883	NA	NA	NA
46	PF11375	Protein of unknown function (DUF3177)	0.882	NA	NA	NA
47	PF07878	Protein of unknown function (DUF1662)	0.878	NA	NA	NA
48	PF02788	Ribulose bisphosphate carboxylase large chain, N-terminal domain	0.878	GO:carbon fixation	GO:magnesium ion binding;GO:ribulose-bisphosphate carboxylase activity	NA
49	PF10718	Hypothetical chloroplast protein Ycf34	0.878	NA	NA	NA
50	PF11285	Protein of unknown function (DUF3086)	0.876	NA	NA	NA
51	PF01947	Protein of unknown function (DUF98)	0.875	NA	NA	NA
52	PF11237	Protein of unknown function (DUF3038)	0.875	NA	NA	NA
53	PF00862	Sucrose synthase	0.875	GO:sucrose metabolic process	NA	NA
54	PF03319	Ethanolamine utilisation protein EutN/carboxysome	0.874	NA	NA	NA
55	PF06838	Aluminium resistance protein	0.874	NA	NA	NA
56	PF10742	Protein of unknown function (DUF2555)	0.874	NA	NA	NA
57	PF04357	Family of unknown function (DUF490)	0.873	NA	NA	NA
58	PF11691	Protein of unknown function (DUF3288)	0.871	NA	NA	NA
59	PF03775	Septum formation inhibitor MinC, C-terminal domain	0.87	NA	NA	NA
60	PF11352	Protein of unknown function (DUF3155)	0.87	NA	NA	NA
61	PF05421	Protein of unknown function (DUF751)	0.867	NA	NA	NA
62	PF06596	Photosystem II reaction centre X protein (PsbX)	0.865	GO:photosynthesis	NA	GO:photosystem II;GO:membrane
63	PF04029	2-phosphosulpholactate phosphatase	0.864	GO:coenzyme M biosynthetic process	GO:magnesium ion binding;GO:2-phosphosulfolactate phosphatase activity	NA
64	PF11341	Protein of unknown function (DUF3143)	0.863	NA	NA	NA
65	PF03776	Septum formation topological specificity factor MinE	0.863	GO:regulation of barrier septum formation;GO:cell division	NA	NA
66	PF11264	Thylakoid formation protein	0.862	GO:thylakoid membrane organization	NA	NA
67	PF11267	Protein of unknown function (DUF3067)	0.862	NA	NA	NA
68	PF08853	Domain of unknown function (DUF1823)	0.86	NA	NA	NA
69	PF07444	Ycf66 protein N-terminus	0.858	NA	NA	NA
70	PF09353	Domain of unknown function (DUF1995)	0.858	NA	NA	NA
71	PF11210	Protein of unknown function (DUF2996)	0.855	NA	NA	NA
72	PF06949	Protein of unknown function (DUF1292)	0.855	NA	NA	NA
73	PF01969	Protein of unknown function DUF111	0.855	NA	NA	NA
74	PF08486	Stage II sporulation protein	0.854	NA	NA	NA
75	PF11320	Protein of unknown function (DUF3122)	0.853	NA	NA	NA
76	PF11460	Protein of unknown function (DUF3007)	0.852	NA	NA	NA
77	PF11282	Protein of unknown function (DUF3082)	0.851	NA	NA	NA
78	PF11266	Protein of unknown function (DUF3066)	0.849	NA	NA	NA
79	PF07085	DRTGG domain	0.845	NA	NA	NA
80	PF01187	Macrophage migration inhibitory factor (MIF)	0.845	NA	NA	NA
81	PF01716	Manganese-stabilising protein / photosystem II polypeptide	0.845	GO:photosynthesis;GO:photosystem II stabilization	GO:calcium ion binding	GO:oxygen evolving complex;GO:extrinsic to membrane
82	PF06803	Protein of unknown function (DUF1232)	0.842	NA	NA	NA
83	PF02245	Methylpurine-DNA glycosylase (MPG)	0.841	GO:base-excision repair	GO:DNA binding;GO:alkylbase DNA N-glycosylase activity	NA
84	PF10184	Uncharacterized conserved protein (DUF2358)	0.841	NA	NA	NA
85	PF10693	Protein of unknown function (DUF2499)	0.838	NA	NA	NA
86	PF00101	Ribulose bisphosphate carboxylase, small chain	0.838	GO:carbon fixation	GO:ribulose-bisphosphate carboxylase activity	NA
87	PF01169	Uncharacterized protein family UPF0016	0.837	NA	NA	GO:membrane
88	PF02446	4-alpha-glucanotransferase	0.834	GO:carbohydrate metabolic process	GO:4-alpha-glucanotransferase activity	NA
89	PF07386	Protein of unknown function (DUF1499)	0.833	NA	NA	NA
90	PF11152	Protein of unknown function (DUF2930)	0.833	NA	NA	NA
91	PF04459	Protein of unknown function (DUF512)	0.832	NA	NA	NA
92	PF05419	GUN4-like	0.831	NA	NA	NA
93	PF11332	Protein of unknown function (DUF3134)	0.831	NA	NA	NA
94	PF06868	Protein of unknown function (DUF1257)	0.83	NA	NA	NA
95	PF11353	Protein of unknown function (DUF3153)	0.828	NA	NA	NA
96	PF09980	Predicted membrane protein (DUF2214)	0.827	NA	NA	NA
97	PF04539	Sigma-70 region 3	0.826	GO:transcription initiation, DNA-dependent;GO:regulation of transcription, DNA-dependent	GO:DNA binding;GO:sequence-specific DNA binding transcription factor activity;GO:sigma factor activity	NA
98	PF02427	Photosystem I reaction centre subunit IV / PsaE	0.824	NA	NA	GO:photosystem I reaction center
99	PF02681	Divergent PAP2 family	0.824	NA	NA	NA
100	PF02419	PsbL protein	0.824	GO:photosynthesis	NA	GO:photosystem II reaction center;GO:membrane
