# Supplementary material for: Functional Biogeography of Ocean Microbes Revealed through Non-Negative Matrix Factorization
Source: PLoS One. 2012 Sep 18;7(9):e43866. doi: 10.1371/journal.pone.0043866 (PMC3445553; doi:10.1371/journal.pone.0043866)
Supplement: Table S3 — Pfams associated with functional component 3 (“Unknown”), along with GO annotations. (CSV) [file pone.0043866.s004.csv]

PFAM_ID	PFAM_Description	Closeness_to_BPP	GO.Biological_Process	GO.Molecular_Function	GO.Cellular_Components
1	PF00106	short chain dehydrogenase	0.784	GO:metabolic process	GO:oxidoreductase activity	NA
2	PF00378	Enoyl-CoA hydratase/isomerase family	0.763	GO:metabolic process	GO:catalytic activity	NA
3	PF08659	KR domain	0.75	NA	NA	NA
4	PF02771	Acyl-CoA dehydrogenase, N-terminal domain	0.69	GO:oxidation-reduction process	GO:acyl-CoA dehydrogenase activity	NA
5	PF00884	Sulfatase	0.688	GO:metabolic process	GO:sulfuric ester hydrolase activity	NA
6	PF01663	Type I phosphodiesterase / nucleotide pyrophosphatase	0.687	NA	GO:catalytic activity	NA
7	PF05378	Hydantoinase/oxoprolinase N-terminal region	0.668	NA	NA	NA
8	PF06792	Uncharacterised protein family (UPF0261)	0.656	NA	NA	NA
9	PF02801	Beta-ketoacyl synthase, C-terminal domain	0.655	NA	NA	NA
10	PF01235	Sodium:alanine symporter family	0.643	GO:sodium ion transport	GO:sodium:amino acid symporter activity	GO:membrane
11	PF02028	BCCT family transporter	0.64	GO:transport	GO:transporter activity	GO:membrane
12	PF03992	Antibiotic biosynthesis monooxygenase	0.638	GO:antibiotic biosynthetic process	GO:oxidoreductase activity	GO:cytoplasm
13	PF03600	Citrate transporter	0.638	GO:citrate transport;GO:transmembrane transport	GO:citrate transmembrane transporter activity	GO:integral to membrane
14	PF01968	Hydantoinase/oxoprolinase	0.615	NA	GO:hydrolase activity	NA
15	PF00903	Glyoxalase/Bleomycin resistance protein/Dioxygenase superfamily	0.613	NA	NA	NA
16	PF07627	Protein of unknown function (DUF1588)	0.605	NA	NA	NA
17	PF00441	Acyl-CoA dehydrogenase, C-terminal domain	0.604	GO:oxidation-reduction process	GO:oxidoreductase activity, acting on the CH-CH group of donors	NA
18	PF08643	Fungal family of unknown function (DUF1776)	0.6	NA	NA	NA
19	PF00939	Sodium:sulfate symporter transmembrane region	0.595	GO:sodium ion transport;GO:transmembrane transport	GO:transporter activity	GO:membrane
20	PF03060	2-nitropropane dioxygenase	0.594	GO:oxidation-reduction process	GO:nitronate monooxygenase activity	NA
21	PF07721	Tetratricopeptide repeat	0.59	NA	GO:identical protein binding	NA
22	PF02995	Protein of unknown function (DUF229)	0.59	NA	NA	NA
23	PF01232	Mannitol dehydrogenase Rossmann domain	0.585	GO:oxidation-reduction process	GO:oxidoreductase activity	NA
24	PF02798	Glutathione S-transferase, N-terminal domain	0.584	NA	GO:protein binding	NA
25	PF02515	CoA-transferase family III	0.583	GO:metabolic process	GO:catalytic activity	NA
26	PF03119	NAD-dependent DNA ligase C4 zinc finger domain	0.582	GO:DNA replication;GO:DNA repair	GO:DNA ligase (NAD+) activity	NA
27	PF00917	MATH domain	0.576	NA	GO:protein binding	NA
28	PF10459	Peptidase S46	0.574	NA	NA	NA
29	PF07624	Protein of unknown function (DUF1585)	0.573	NA	NA	NA
30	PF00107	Zinc-binding dehydrogenase	0.573	GO:oxidation-reduction process	GO:zinc ion binding;GO:oxidoreductase activity	NA
31	PF02770	Acyl-CoA dehydrogenase, middle domain	0.573	GO:oxidation-reduction process	GO:acyl-CoA dehydrogenase activity	NA
32	PF03629	Domain of unknown function (DUF303)	0.573	NA	NA	NA
33	PF10090	Uncharacterized protein conserved in bacteria (DUF2328)	0.572	NA	NA	NA
34	PF01469	Pentapeptide repeats (8 copies)	0.571	NA	NA	NA
35	PF00135	Carboxylesterase	0.566	NA	NA	NA
36	PF02136	Nuclear transport factor 2 (NTF2) domain	0.562	GO:transport	NA	GO:intracellular
37	PF00109	Beta-ketoacyl synthase, N-terminal domain	0.56	NA	NA	NA
38	PF06862	Protein of unknown function (DUF1253)	0.557	NA	NA	GO:nucleus
39	PF03704	Bacterial transcriptional activator domain	0.557	NA	NA	NA
40	PF02547	Queuosine biosynthesis protein	0.556	GO:queuosine biosynthetic process	GO:transferase activity;GO:isomerase activity	NA
41	PF11168	Protein of unknown function (DUF2955)	0.554	NA	NA	NA
42	PF00020	TNFR/NGFR cysteine-rich region	0.554	NA	GO:receptor activity	NA
43	PF00593	TonB dependent receptor	0.553	GO:transport	GO:receptor activity;GO:transporter activity	GO:membrane
44	PF10013	Uncharacterized protein conserved in bacteria (DUF2256)	0.551	NA	NA	NA
45	PF00043	Glutathione S-transferase, C-terminal domain	0.548	NA	NA	NA
46	PF03137	Organic Anion Transporter Polypeptide (OATP) family	0.543	GO:transport	GO:transporter activity	GO:membrane
47	PF06610	Protein of unknown function (DUF1144)	0.543	NA	NA	NA
48	PF01011	PQQ enzyme repeat	0.543	NA	NA	NA
49	PF05055	Protein of unknown function (DUF677)	0.542	NA	NA	NA
50	PF10359	RNA pol II promoter Fmp27 protein domain	0.542	NA	NA	NA
51	PF10779	Haemolysin XhlA	0.541	NA	NA	NA
52	PF00630	Filamin/ABP280 repeat	0.54	NA	NA	NA
53	PF00691	OmpA family	0.538	NA	NA	GO:cell outer membrane
54	PF01042	Endoribonuclease L-PSP	0.537	NA	NA	NA
55	PF05694	56kDa selenium binding protein (SBP56)	0.537	NA	GO:selenium binding	NA
56	PF09523	Protein of unknown function (DUF2390)	0.536	NA	NA	NA
57	PF03695	Uncharacterised protein family (UPF0149)	0.535	NA	NA	NA
58	PF09179	TilS substrate binding domain	0.533	GO:translation;GO:tRNA processing	GO:nucleotide binding;GO:ATP binding;GO:ligase activity, forming carbon-nitrogen bonds	GO:cytoplasm
59	PF07859	alpha/beta hydrolase fold	0.531	GO:metabolic process	GO:hydrolase activity	NA
60	PF01401	Angiotensin-converting enzyme	0.526	GO:proteolysis	GO:metallopeptidase activity;GO:peptidyl-dipeptidase activity	GO:membrane
61	PF06808	DctM-like transporters	0.525	NA	NA	NA
62	PF08984	Domain of unknown function (DUF1858)	0.524	NA	NA	NA
63	PF00265	Thymidine kinase	0.522	NA	GO:thymidine kinase activity;GO:ATP binding	NA
64	PF09917	Uncharacterized protein conserved in bacteria (DUF2147)	0.518	NA	NA	NA
65	PF11342	Protein of unknown function (DUF3144)	0.518	NA	NA	NA
66	PF02167	Cytochrome C1 family	0.516	NA	GO:iron ion binding;GO:electron carrier activity;GO:heme binding	NA
67	PF08028	Acyl-CoA dehydrogenase, C-terminal domain	0.514	NA	NA	NA
68	PF00144	Beta-lactamase	0.513	NA	NA	NA
69	PF04616	Glycosyl hydrolases family 43	0.511	GO:carbohydrate metabolic process	GO:hydrolase activity, hydrolyzing O-glycosyl compounds	NA
70	PF05906	Herpesvirus-7 repeat of unknown function (DUF865)	0.51	NA	NA	NA
71	PF11533	Protein of unknown function (DUF3225)	0.51	NA	NA	NA
72	PF06620	Protein of unknown function (DUF1150)	0.508	NA	NA	NA
73	PF03203	MerC mercury resistance protein	0.508	NA	NA	NA
74	PF05343	M42 glutamyl aminopeptidase	0.507	NA	NA	NA
75	PF02538	Hydantoinase B/oxoprolinase	0.506	NA	GO:catalytic activity	NA
76	PF01019	Gamma-glutamyltranspeptidase	0.505	NA	GO:gamma-glutamyltransferase activity	NA
77	PF07110	EthD protein	0.504	NA	NA	NA
78	PF06253	Trimethylamine methyltransferase (MTTB)	0.503	GO:methanogenesis	GO:methyltransferase activity	NA
79	PF07664	Ferrous iron transport protein B C terminus	0.502	GO:ferrous iron transport	GO:ferrous iron transmembrane transporter activity	GO:integral to membrane
80	PF04546	Sigma-70, non-essential region	0.502	GO:transcription initiation, DNA-dependent;GO:regulation of transcription, DNA-dependent	GO:DNA binding;GO:sequence-specific DNA binding transcription factor activity;GO:sigma factor activity	NA
81	PF00837	Iodothyronine deiodinase	0.502	GO:oxidation-reduction process	GO:thyroxine 5'-deiodinase activity	NA
82	PF02979	Nitrile hydratase, alpha chain	0.5	GO:nitrogen compound metabolic process	GO:catalytic activity;GO:transition metal ion binding	NA
83	PF01906	Domain of unknown function (DUF74)	0.499	NA	NA	NA
84	PF07720	Tetratricopeptide repeat	0.499	NA	NA	NA
85	PF10712	NAD-specific glutamate dehydrogenase	0.494	NA	NA	NA
86	PF03619	Domain of unknown function	0.494	NA	NA	NA
87	PF00108	Thiolase, N-terminal domain	0.492	GO:metabolic process	GO:transferase activity, transferring acyl groups other than amino-acyl groups	NA
88	PF01039	Carboxyl transferase domain	0.492	NA	GO:ligase activity	NA
89	PF11288	Protein of unknown function (DUF3089)	0.491	NA	NA	NA
90	PF07247	Alcohol acetyltransferase	0.49	GO:alcohol metabolic process	GO:alcohol O-acetyltransferase activity	NA
91	PF11017	Protein of unknown function (DUF2855)	0.489	NA	NA	NA
92	PF00051	Kringle domain	0.488	NA	NA	NA
93	PF03205	Molybdopterin guanine dinucleotide synthesis protein B	0.488	NA	NA	NA
94	PF11306	Protein of unknown function (DUF3108)	0.487	NA	NA	NA
95	PF01052	Surface presentation of antigens (SPOA)	0.487	NA	NA	NA
96	PF08424	Protein of unknown function (DUF1740)	0.486	NA	NA	NA
97	PF04575	Protein of unknown function (DUF560)	0.485	NA	NA	NA
98	PF00338	Ribosomal protein S10p/S20e	0.484	GO:translation	GO:structural constituent of ribosome	GO:intracellular;GO:ribosome
99	PF01266	FAD dependent oxidoreductase	0.483	NA	GO:oxidoreductase activity	NA
100	PF09842	Predicted membrane protein (DUF2069)	0.481	NA	NA	NA
