# Supplementary material for: Functional Biogeography of Ocean Microbes Revealed through Non-Negative Matrix Factorization
Source: PLoS One. 2012 Sep 18;7(9):e43866. doi: 10.1371/journal.pone.0043866 (PMC3445553; doi:10.1371/journal.pone.0043866)
Supplement: Table S4 — Pfams associated with functional component 4 (“Unknown”), along with GO annotations. (CSV) [file pone.0043866.s005.csv]

PFAM_ID	PFAM_Description	Closeness_to_BPP	GO.Biological_Process	GO.Molecular_Function	GO.Cellular_Components
1	PF01321	Creatinase/Prolidase N-terminal domain	0.702	NA	GO:hydrolase activity	NA
2	PF01633	Choline/ethanolamine kinase	0.683	NA	GO:phosphotransferase activity, alcohol group as acceptor	NA
3	PF02655	ATP-grasp domain	0.668	NA	NA	NA
4	PF00557	Metallopeptidase family M24	0.665	GO:cellular process	NA	NA
5	PF02592	Uncharacterized ACR, YhhQ family COG1738	0.644	NA	NA	NA
6	PF03176	MMPL family	0.641	NA	NA	GO:membrane
7	PF01408	Oxidoreductase family, NAD-binding Rossmann fold	0.639	NA	GO:oxidoreductase activity	NA
8	PF03030	Inorganic H+ pyrophosphatase	0.63	GO:proton transport	GO:inorganic diphosphatase activity;GO:hydrogen-translocating pyrophosphatase activity	GO:membrane
9	PF08660	Oligosaccharide biosynthesis protein Alg14 like	0.63	NA	NA	NA
10	PF07648	Kazal-type serine protease inhibitor domain	0.629	NA	NA	NA
11	PF02634	FdhD/NarQ family	0.628	NA	GO:formate dehydrogenase activity	GO:formate dehydrogenase complex
12	PF01512	Respiratory-chain NADH dehydrogenase 51 Kd subunit	0.625	NA	GO:FMN binding;GO:oxidoreductase activity, acting on NADH or NADPH;GO:NAD or NADH binding;GO:4 iron, 4 sulfur cluster binding	NA
13	PF00326	Prolyl oligopeptidase family	0.616	GO:proteolysis	GO:serine-type peptidase activity	NA
14	PF02629	CoA binding domain	0.601	NA	NA	NA
15	PF01810	LysE type translocator	0.596	GO:amino acid transport	NA	GO:membrane
16	PF01345	Domain of unknown function DUF11	0.586	NA	NA	GO:extrachromosomal circular DNA
17	PF07995	Glucose / Sorbosone dehydrogenase	0.583	GO:carbohydrate metabolic process	GO:oxidoreductase activity, acting on the CH-OH group of donors, quinone or similar compound as acceptor;GO:quinone binding	NA
18	PF01943	Polysaccharide biosynthesis protein	0.579	GO:polysaccharide biosynthetic process	NA	GO:membrane
19	PF03473	MOSC domain	0.578	NA	GO:catalytic activity;GO:molybdenum ion binding;GO:pyridoxal phosphate binding	NA
20	PF07679	Immunoglobulin I-set domain	0.575	NA	NA	NA
21	PF03096	Ndr family	0.573	NA	NA	NA
22	PF00867	XPG I-region	0.564	GO:DNA repair	GO:nuclease activity	NA
23	PF02460	Patched family	0.562	NA	GO:hedgehog receptor activity	GO:membrane
24	PF10589	NADH-ubiquinone oxidoreductase-F iron-sulfur binding region	0.555	NA	NA	NA
25	PF00208	Glutamate/Leucine/Phenylalanine/Valine dehydrogenase	0.555	GO:cellular amino acid metabolic process;GO:oxidation-reduction process	GO:oxidoreductase activity	NA
26	PF01071	Phosphoribosylglycinamide synthetase, ATP-grasp (A) domain	0.554	NA	NA	NA
27	PF08669	Glycine cleavage T-protein C-terminal barrel domain	0.543	NA	NA	NA
28	PF03702	Uncharacterised protein family (UPF0075)	0.542	GO:amino sugar metabolic process;GO:peptidoglycan turnover	GO:ATP binding;GO:phosphotransferase activity, alcohol group as acceptor	NA
29	PF10588	NADH-ubiquinone oxidoreductase-G iron-sulfur binding region	0.542	GO:oxidation-reduction process	GO:oxidoreductase activity	NA
30	PF01619	Proline dehydrogenase	0.539	GO:glutamate biosynthetic process;GO:proline catabolic process;GO:oxidation-reduction process	GO:proline dehydrogenase activity	NA
31	PF02897	Prolyl oligopeptidase, N-terminal beta-propeller domain	0.537	GO:proteolysis	GO:serine-type endopeptidase activity	NA
32	PF00850	Histone deacetylase domain	0.536	NA	NA	NA
33	PF11799	impB/mucB/samB family C-terminal	0.535	GO:DNA repair	GO:damaged DNA binding;GO:DNA-directed DNA polymerase activity	NA
34	PF03446	NAD binding domain of 6-phosphogluconate dehydrogenase	0.534	GO:pentose-phosphate shunt;GO:oxidation-reduction process	GO:phosphogluconate dehydrogenase (decarboxylating) activity	NA
35	PF03746	LamB/YcsF family	0.532	NA	NA	NA
36	PF04588	Hypoxia induced protein conserved region	0.532	NA	NA	NA
37	PF02378	Phosphotransferase system, EIIC	0.532	GO:phosphoenolpyruvate-dependent sugar phosphotransferase system	GO:sugar:hydrogen symporter activity;GO:protein-N(PI)-phosphohistidine-sugar phosphotransferase activity	GO:membrane
38	PF00050	Kazal-type serine protease inhibitor domain	0.529	NA	GO:protein binding	NA
39	PF03807	NADP oxidoreductase coenzyme F420-dependent	0.527	NA	NA	NA
40	PF00893	Small Multidrug Resistance protein	0.527	NA	NA	GO:integral to membrane
41	PF00528	Binding-protein-dependent transport system inner membrane component	0.527	GO:transport	GO:transporter activity	GO:membrane
42	PF02104	SURF1 family	0.526	NA	NA	NA
43	PF02225	PA domain	0.525	NA	NA	NA
44	PF06181	Protein of unknown function (DUF989)	0.524	NA	NA	NA
45	PF11233	Protein of unknown function (DUF3035)	0.522	NA	NA	NA
46	PF02665	Nitrate reductase gamma subunit	0.518	GO:oxidation-reduction process	GO:nitrate reductase activity	GO:nitrate reductase complex
47	PF04263	Thiamin pyrophosphokinase, catalytic domain	0.517	GO:thiamine diphosphate biosynthetic process	GO:thiamine diphosphokinase activity;GO:ATP binding	NA
48	PF08712	Scaffold protein Nfu/NifU N terminal	0.516	NA	GO:iron ion binding	NA
49	PF01783	Ribosomal L32p protein family	0.515	GO:translation	GO:structural constituent of ribosome	GO:large ribosomal subunit
50	PF02502	Ribose/Galactose Isomerase	0.513	GO:carbohydrate metabolic process	NA	NA
51	PF02646	RmuC family	0.509	NA	NA	NA
52	PF01637	Archaeal ATPase	0.509	NA	GO:ATP binding	NA
53	PF04967	HTH DNA binding domain	0.506	NA	NA	NA
54	PF09985	Domain of unknown function (DUF2223)	0.505	NA	NA	NA
55	PF01487	Type I 3-dehydroquinase	0.505	NA	GO:3-dehydroquinate dehydratase activity	NA
56	PF01916	Deoxyhypusine synthase	0.505	GO:peptidyl-lysine modification to hypusine	NA	NA
57	PF02302	PTS system, Lactose/Cellobiose specific IIB subunit	0.504	GO:phosphoenolpyruvate-dependent sugar phosphotransferase system	GO:protein-N(PI)-phosphohistidine-sugar phosphotransferase activity	NA
58	PF02687	Predicted permease	0.503	NA	NA	GO:membrane
59	PF03321	GH3 auxin-responsive promoter	0.502	NA	NA	NA
60	PF01571	Aminomethyltransferase folate-binding domain	0.501	GO:glycine catabolic process	GO:aminomethyltransferase activity	GO:cytoplasm
61	PF02391	MoaE protein	0.5	GO:Mo-molybdopterin cofactor biosynthetic process	NA	NA
62	PF01921	tRNA synthetases class I (K)	0.499	GO:lysyl-tRNA aminoacylation	GO:lysine-tRNA ligase activity;GO:ATP binding	GO:cytoplasm
63	PF00682	HMGL-like	0.499	NA	GO:catalytic activity	NA
64	PF03911	Sec61beta family	0.498	NA	NA	NA
65	PF09079	CDC6, C terminal	0.498	NA	NA	NA
66	PF00992	Troponin	0.498	NA	NA	NA
67	PF04982	HPP family	0.498	NA	NA	NA
68	PF09855	Nucleic-acid-binding protein containing Zn-ribbon domain (DUF2082)	0.497	NA	NA	NA
69	PF01488	Shikimate / quinate 5-dehydrogenase	0.497	GO:oxidation-reduction process	GO:shikimate 5-dehydrogenase activity	GO:cytoplasm
70	PF06973	Domain of unknown function (DUF1297)	0.495	GO:IMP biosynthetic process	GO:magnesium ion binding;GO:ATP binding;GO:ligase activity, forming carbon-nitrogen bonds	NA
71	PF00119	ATP synthase A chain	0.493	GO:ATP synthesis coupled proton transport	GO:hydrogen ion transmembrane transporter activity	GO:proton-transporting ATP synthase complex, coupling factor F(o)
72	PF08442	ATP-grasp domain	0.493	NA	NA	NA
73	PF08239	Bacterial SH3 domain	0.492	NA	NA	NA
74	PF02568	Thiamine biosynthesis protein (ThiI)	0.492	GO:thiamine biosynthetic process	GO:RNA binding	GO:cytoplasm
75	PF02133	Permease for cytosine/purines, uracil, thiamine, allantoin	0.491	GO:nucleobase, nucleoside, nucleotide and nucleic acid transport;GO:transmembrane transport	GO:nucleobase transmembrane transporter activity	GO:membrane
76	PF03956	Membrane protein of unknown function (DUF340)	0.491	NA	NA	NA
77	PF09140	ATPase MipZ	0.49	NA	NA	NA
78	PF00676	Dehydrogenase E1 component	0.49	GO:metabolic process	GO:oxidoreductase activity, acting on the aldehyde or oxo group of donors, disulfide as acceptor	NA
79	PF00491	Arginase family	0.489	NA	GO:hydrolase activity, acting on carbon-nitrogen (but not peptide) bonds, in linear amidines;GO:metal ion binding	NA
80	PF02588	Uncharacterized BCR, YitT family COG1284	0.489	NA	NA	NA
81	PF10531	SLBB domain	0.489	NA	NA	NA
82	PF02682	Allophanate hydrolase subunit 1	0.488	NA	NA	NA
83	PF08534	Redoxin	0.488	NA	GO:oxidoreductase activity	NA
84	PF03845	Spore germination protein	0.488	GO:spore germination	NA	GO:integral to membrane
85	PF04010	Protein of unknown function (DUF357)	0.487	NA	NA	NA
86	PF10035	Uncharacterized protein conserved in bacteria (DUF2179)	0.487	NA	NA	NA
87	PF01497	Periplasmic binding protein	0.485	GO:high-affinity iron ion transport	GO:iron ion transmembrane transporter activity	NA
88	PF05763	Protein of unknown function (DUF835)	0.485	NA	NA	NA
89	PF01951	Archease protein family (DUF101/UPF0211)	0.483	NA	NA	NA
90	PF01877	Protein of unknown function DUF54	0.481	NA	NA	NA
91	PF01190	Pollen proteins Ole e I like	0.481	NA	NA	NA
92	PF08123	Histone methylation protein DOT1	0.481	NA	GO:histone-lysine N-methyltransferase activity	NA
93	PF05523	WxcM-like, C-terminal	0.481	NA	NA	NA
94	PF09697	Protein of unknown function (Porph_ging)	0.48	NA	NA	NA
95	PF09347	Domain of unknown function (DUF1989)	0.478	NA	NA	NA
96	PF01966	HD domain	0.477	NA	NA	NA
97	PF04412	Protein of unknown function (DUF521)	0.477	NA	NA	NA
98	PF01118	Semialdehyde dehydrogenase, NAD binding domain	0.477	GO:cellular amino acid metabolic process	GO:oxidoreductase activity, acting on the aldehyde or oxo group of donors, NAD or NADP as acceptor;GO:NAD or NADH binding	GO:cytoplasm
99	PF10984	Protein of unknown function (DUF2794)	0.476	NA	NA	NA
100	PF04212	MIT (microtubule interacting and transport) domain	0.474	NA	NA	NA
