# Supplementary material for: Functional Biogeography of Ocean Microbes Revealed through Non-Negative Matrix Factorization
Source: PLoS One. 2012 Sep 18;7(9):e43866. doi: 10.1371/journal.pone.0043866 (PMC3445553; doi:10.1371/journal.pone.0043866)
Supplement: Table S5 — Pfams associated with functional component 5 (“Bacteriophage”), along with GO annotations. (CSV) [file pone.0043866.s006.csv]

PFAM_ID	PFAM_Description	Closeness_to_BPP	GO.Biological_Process	GO.Molecular_Function	GO.Cellular_Components
1	PF04404	ERF superfamily	0.942	NA	NA	NA
2	PF10614	Curli production assembly/transport component CsgF	0.921	NA	NA	NA
3	PF00959	Phage lysozyme	0.916	GO:peptidoglycan catabolic process;GO:cell wall macromolecule catabolic process	GO:lysozyme activity	NA
4	PF11753	Protein of unknwon function (DUF3310)	0.913	NA	NA	NA
5	PF11651	P22 coat protein - gene protein 5	0.907	NA	NA	NA
6	PF07087	Protein of unknown function (DUF1353)	0.907	NA	NA	NA
7	PF09967	Predicted metallopeptidase (DUF2201)	0.906	NA	NA	NA
8	PF08774	VRR-NUC domain	0.902	NA	GO:hydrolase activity, acting on ester bonds	NA
9	PF05136	Phage portal protein, lambda family	0.902	NA	GO:DNA binding	GO:viral capsid
10	PF07012	Curlin associated repeat	0.901	GO:cell adhesion	NA	GO:pilus
11	PF03237	Terminase-like family	0.896	NA	NA	NA
12	PF08273	Zinc-binding domain of primase-helicase	0.895	NA	GO:DNA primase activity;GO:helicase activity;GO:zinc ion binding	NA
13	PF06067	Domain of unknown function (DUF932)	0.893	NA	NA	NA
14	PF08291	Peptidase M15	0.889	NA	NA	NA
15	PF07880	Bacteriophage T4 gp9/10-like protein	0.888	GO:viral infectious cycle	NA	NA
16	PF04849	HAP1 N-terminal conserved region	0.879	NA	NA	NA
17	PF06378	Protein of unknown function (DUF1071)	0.874	NA	NA	NA
18	PF05396	Phage T7 capsid assembly protein	0.871	GO:viral capsid assembly	NA	NA
19	PF02794	RTX toxin acyltransferase family	0.87	GO:toxin metabolic process	GO:acyltransferase activity	GO:cytoplasm
20	PF05876	Phage terminase large subunit (GpA)	0.869	NA	NA	NA
21	PF03783	Curli production assembly/transport component CsgG	0.865	NA	NA	GO:outer membrane-bounded periplasmic space
22	PF10124	Mu-like prophage major head subunit gpT	0.863	NA	NA	NA
23	PF11351	Protein of unknown function (DUF3154)	0.861	NA	NA	NA
24	PF04586	Caudovirus prohead protease	0.861	NA	NA	NA
25	PF09327	Domain of unknown function (DUF1983)	0.86	NA	NA	NA
26	PF02867	Ribonucleotide reductase, barrel domain	0.859	GO:DNA replication	GO:ribonucleoside-diphosphate reductase activity	GO:ribonucleoside-diphosphate reductase complex
27	PF04466	Phage terminase large subunit	0.858	GO:DNA packaging	NA	NA
28	PF04287	Domain of unknown function, DUF446	0.856	NA	NA	NA
29	PF01764	Lipase (class 3)	0.853	GO:lipid metabolic process	GO:triglyceride lipase activity	NA
30	PF07486	Cell Wall Hydrolase	0.85	GO:spore germination	GO:hydrolase activity	GO:cell wall
31	PF00303	Thymidylate synthase	0.848	GO:dTMP biosynthetic process	GO:thymidylate synthase activity	NA
32	PF05065	Phage capsid family	0.847	NA	NA	NA
33	PF04665	Poxvirus A32 protein	0.845	NA	NA	NA
34	PF06199	Phage major tail protein 2	0.845	NA	NA	NA
35	PF10991	Protein of unknown function (DUF2815)	0.838	NA	NA	NA
36	PF00317	Ribonucleotide reductase, all-alpha domain	0.838	GO:DNA replication;GO:oxidation-reduction process	GO:ribonucleoside-diphosphate reductase activity;GO:ATP binding	NA
37	PF04102	SlyX	0.836	NA	NA	NA
38	PF03245	Bacteriophage lysis protein	0.834	GO:cytolysis	NA	NA
39	PF05367	Phage endonuclease I	0.833	GO:DNA integration;GO:viral reproduction	GO:deoxyribonuclease IV (phage-T4-induced) activity	NA
40	PF06356	Protein of unknown function (DUF1064)	0.831	NA	NA	NA
41	PF05951	Bacterial protein of unknown function (DUF882)	0.831	NA	NA	NA
42	PF00176	SNF2 family N-terminal domain	0.829	NA	GO:DNA binding;GO:ATP binding	NA
43	PF06568	Domain of unknown function (DUF1127)	0.827	NA	NA	NA
44	PF10108	Predicted 3'-5' exonuclease related to the exonuclease domain of PolB	0.824	NA	NA	NA
45	PF09905	Uncharacterized conserved protein (DUF2132)	0.819	NA	NA	NA
46	PF08800	VirE N-terminal domain	0.812	NA	NA	NA
47	PF03780	Protein of unknown function (DUF322)	0.809	NA	NA	NA
48	PF10947	Protein of unknown function (DUF2628)	0.809	NA	NA	NA
49	PF11042	Protein of unknown function (DUF2750)	0.808	NA	NA	NA
50	PF00476	DNA polymerase family A	0.805	GO:DNA replication	GO:DNA binding;GO:DNA-directed DNA polymerase activity	NA
51	PF04351	Pilus assembly protein, PilP	0.805	NA	NA	NA
52	PF00577	Fimbrial Usher protein	0.803	GO:transport	GO:transporter activity	GO:membrane
53	PF03592	Terminase small subunit	0.8	GO:DNA packaging	NA	NA
54	PF05135	Phage QLRG family, putative DNA packaging	0.8	NA	NA	NA
55	PF10145	Phage-related minor tail protein	0.798	NA	NA	NA
56	PF01755	Glycosyltransferase family 25 (LPS biosynthesis protein)	0.793	GO:lipopolysaccharide biosynthetic process	NA	NA
57	PF05030	SSXT protein (N-terminal region)	0.789	NA	NA	NA
58	PF00166	Chaperonin 10 Kd subunit	0.789	GO:protein folding	NA	GO:cytoplasm
59	PF05229	Spore Coat Protein U domain	0.789	NA	NA	NA
60	PF04851	Type III restriction enzyme, res subunit	0.782	NA	GO:DNA binding;GO:ATP binding;GO:hydrolase activity	NA
61	PF03796	DnaB-like helicase C terminal domain	0.782	GO:DNA replication	GO:DNA helicase activity;GO:ATP binding	NA
62	PF03354	Phage Terminase	0.78	NA	NA	NA
63	PF07152	YaeQ protein	0.776	NA	NA	NA
64	PF08707	Primase C terminal 2 (PriCT-2)	0.773	NA	GO:hydrolase activity, acting on acid anhydrides	NA
65	PF11559	Afadin- and alpha -actinin-Binding	0.773	NA	NA	NA
66	PF08787	Alginate lyase	0.772	NA	NA	NA
67	PF08362	YcdC-like protein, C-terminal region	0.772	GO:negative regulation of transcription	GO:transcription repressor activity	NA
68	PF04860	Phage portal protein	0.771	NA	NA	NA
69	PF09588	YqaJ-like viral recombinase domain	0.771	NA	NA	NA
70	PF00268	Ribonucleotide reductase, small chain	0.77	GO:deoxyribonucleoside diphosphate metabolic process;GO:oxidation-reduction process	GO:ribonucleoside-diphosphate reductase activity	NA
71	PF10988	Protein of unknown function (DUF2807)	0.768	NA	NA	NA
72	PF06048	Domain of unknown function (DUF927)	0.767	NA	NA	NA
73	PF04012	PspA/IM30 family	0.764	NA	NA	NA
74	PF08497	Radical SAM N-terminal	0.764	NA	NA	NA
75	PF05521	Phage head-tail joining protein	0.763	NA	NA	NA
76	PF04865	Baseplate J-like protein	0.763	NA	NA	NA
77	PF09718	Lambda phage tail tape-measure protein (Tape_meas_lam_C)	0.761	NA	NA	NA
78	PF02839	Carbohydrate binding domain	0.76	GO:carbohydrate metabolic process	GO:hydrolase activity, hydrolyzing O-glycosyl compounds;GO:carbohydrate binding	GO:extracellular region
79	PF10095	Uncharacterized protein conserved in bacteria (DUF2333)	0.759	NA	NA	NA
80	PF00270	DEAD/DEAH box helicase	0.757	NA	GO:nucleic acid binding;GO:ATP binding;GO:ATP-dependent helicase activity	NA
81	PF00565	Staphylococcal nuclease homologue	0.756	NA	GO:nucleic acid binding;GO:hydrolase activity, acting on ester bonds	NA
82	PF02127	Aminopeptidase I zinc metalloprotease (M18)	0.755	GO:proteolysis	GO:aminopeptidase activity;GO:zinc ion binding	GO:vacuole
83	PF11348	Protein of unknown function (DUF3150)	0.754	NA	NA	NA
84	PF03050	Transposase IS66 family	0.754	NA	NA	NA
85	PF00136	DNA polymerase family B	0.753	GO:DNA replication	GO:nucleotide binding;GO:DNA binding;GO:DNA-directed DNA polymerase activity	NA
86	PF01847	von Hippel-Lindau disease tumour suppressor protein	0.752	NA	NA	NA
87	PF11013	Protein of unknown function (DUF2851)	0.752	NA	NA	NA
88	PF01418	Helix-turn-helix domain, rpiR family	0.746	GO:regulation of transcription, DNA-dependent	GO:sequence-specific DNA binding transcription factor activity	NA
89	PF07821	Alpha-amylase C-terminal beta-sheet domain	0.746	GO:carbohydrate metabolic process	GO:alpha-amylase activity;GO:calcium ion binding	NA
90	PF03104	DNA polymerase family B, exonuclease domain	0.745	GO:DNA replication	GO:DNA-directed DNA polymerase activity	NA
91	PF09250	Bifunctional DNA primase/polymerase, N-terminal	0.745	NA	NA	NA
92	PF06675	Protein of unknown function (DUF1177)	0.743	NA	NA	NA
93	PF10926	Protein of unknown function (DUF2800)	0.742	NA	NA	NA
94	PF04315	Protein of unknown function, DUF462	0.742	NA	NA	NA
95	PF01346	Domain amino terminal to FKBP-type peptidyl-prolyl isomerase	0.741	GO:protein folding	NA	NA
96	PF00570	HRDC domain	0.74	NA	GO:nucleic acid binding	GO:intracellular
97	PF01428	AN1-like Zinc finger	0.739	NA	GO:zinc ion binding	NA
98	PF01909	Nucleotidyltransferase domain	0.739	NA	GO:nucleotidyltransferase activity	NA
99	PF05488	PAAR motif	0.737	NA	NA	NA
100	PF07902	gp58-like protein	0.737	NA	NA	NA
