# Supplementary material for: Functional Biogeography of Ocean Microbes Revealed through Non-Negative Matrix Factorization
Source: PLoS One. 2012 Sep 18;7(9):e43866. doi: 10.1371/journal.pone.0043866 (PMC3445553; doi:10.1371/journal.pone.0043866)
Supplement: Table S6 — Pfams similar to the “ubiquitous” cluster, along with GO annotations. (CSV) [file pone.0043866.s007.csv]

PFAM_ID	PFAM_Description	Closeness_to_BPP	GO.Biological_Process	GO.Molecular_Function	GO.Cellular_Components
1	PF00005	ABC transporter	0.963	NA	GO:ATP binding;GO:ATPase activity	NA
2	PF00155	Aminotransferase class I and II	0.962	GO:biosynthetic process	GO:transferase activity, transferring nitrogenous groups;GO:pyridoxal phosphate binding	NA
3	PF07992	Pyridine nucleotide-disulphide oxidoreductase	0.962	NA	NA	NA
4	PF00578	AhpC/TSA family	0.962	NA	GO:antioxidant activity;GO:oxidoreductase activity	NA
5	PF08242	Methyltransferase domain	0.962	NA	NA	NA
6	PF01053	Cys/Met metabolism PLP-dependent enzyme	0.962	GO:cellular amino acid metabolic process	GO:pyridoxal phosphate binding	NA
7	PF02826	D-isomer specific 2-hydroxyacid dehydrogenase, NAD binding domain	0.962	NA	GO:oxidoreductase activity, acting on the CH-OH group of donors, NAD or NADP as acceptor;GO:cofactor binding	NA
8	PF01656	CobQ/CobB/MinD/ParA nucleotide binding domain	0.962	NA	NA	NA
9	PF00289	Carbamoyl-phosphate synthase L chain, N-terminal domain	0.962	GO:metabolic process	GO:catalytic activity	NA
10	PF05175	Methyltransferase small domain	0.962	NA	GO:methyltransferase activity	NA
11	PF00587	tRNA synthetase class II core domain (G, H, P, S and T)	0.962	GO:translation;GO:tRNA aminoacylation for protein translation	GO:nucleotide binding;GO:aminoacyl-tRNA ligase activity;GO:ATP binding	GO:cytoplasm
12	PF08241	Methyltransferase domain	0.962	GO:metabolic process	GO:methyltransferase activity	NA
13	PF02779	Transketolase, pyrimidine binding domain	0.962	NA	NA	NA
14	PF00753	Metallo-beta-lactamase superfamily	0.962	NA	GO:hydrolase activity	NA
15	PF02786	Carbamoyl-phosphate synthase L chain, ATP binding domain	0.962	GO:metabolic process	GO:catalytic activity;GO:ATP binding	NA
16	PF00676	Dehydrogenase E1 component	0.962	GO:metabolic process	GO:oxidoreductase activity, acting on the aldehyde or oxo group of donors, disulfide as acceptor	NA
17	PF00890	FAD binding domain	0.962	NA	GO:electron carrier activity;GO:oxidoreductase activity	NA
18	PF01041	DegT/DnrJ/EryC1/StrS aminotransferase family	0.961	NA	NA	NA
19	PF08534	Redoxin	0.961	NA	GO:oxidoreductase activity	NA
20	PF00070	Pyridine nucleotide-disulphide oxidoreductase	0.961	GO:oxidation-reduction process	GO:oxidoreductase activity;GO:flavin adenine dinucleotide binding	NA
21	PF00006	ATP synthase alpha/beta family, nucleotide-binding domain	0.961	NA	GO:ATP binding	NA
22	PF00117	Glutamine amidotransferase class-I	0.961	NA	GO:catalytic activity	NA
23	PF01488	Shikimate / quinate 5-dehydrogenase	0.961	GO:oxidation-reduction process	GO:shikimate 5-dehydrogenase activity	GO:cytoplasm
24	PF01494	FAD binding domain	0.961	GO:oxidation-reduction process	GO:monooxygenase activity	NA
25	PF00326	Prolyl oligopeptidase family	0.961	GO:proteolysis	GO:serine-type peptidase activity	NA
26	PF01063	Aminotransferase class IV	0.961	GO:metabolic process	GO:catalytic activity	NA
27	PF00528	Binding-protein-dependent transport system inner membrane component	0.961	GO:transport	GO:transporter activity	GO:membrane
28	PF02463	RecF/RecN/SMC N terminal domain	0.961	NA	GO:ATP binding	GO:chromosome
29	PF09334	tRNA synthetases class I (M)	0.961	GO:translation;GO:tRNA aminoacylation for protein translation	GO:nucleotide binding;GO:aminoacyl-tRNA ligase activity;GO:ATP binding	GO:cytoplasm
30	PF01408	Oxidoreductase family, NAD-binding Rossmann fold	0.961	NA	GO:oxidoreductase activity	NA
31	PF00310	Glutamine amidotransferases class-II	0.961	GO:metabolic process	NA	NA
32	PF00004	ATPase family associated with various cellular activities (AAA)	0.961	NA	GO:ATP binding	NA
33	PF01966	HD domain	0.961	NA	NA	NA
34	PF01040	UbiA prenyltransferase family	0.961	NA	GO:prenyltransferase activity	GO:integral to membrane
35	PF01479	S4 domain	0.961	NA	GO:RNA binding	NA
36	PF01926	GTPase of unknown function	0.961	NA	GO:GTP binding	GO:intracellular
37	PF06723	MreB/Mbl protein	0.96	GO:cell morphogenesis	NA	NA
38	PF00364	Biotin-requiring enzyme	0.96	NA	NA	NA
39	PF02421	Ferrous iron transport protein B	0.96	GO:ferrous iron transport	GO:GTP binding;GO:ferrous iron transmembrane transporter activity	GO:integral to membrane
40	PF00456	Transketolase, thiamine diphosphate binding domain	0.96	NA	NA	NA
41	PF00478	IMP dehydrogenase / GMP reductase domain	0.96	GO:oxidation-reduction process	GO:catalytic activity	NA
42	PF01266	FAD dependent oxidoreductase	0.96	NA	GO:oxidoreductase activity	NA
43	PF00266	Aminotransferase class-V	0.96	GO:metabolic process	NA	NA
44	PF07722	Peptidase C26	0.96	GO:glutamine metabolic process	GO:hydrolase activity	NA
45	PF02780	Transketolase, C-terminal domain	0.96	GO:metabolic process	GO:catalytic activity	NA
46	PF00132	Bacterial transferase hexapeptide (three repeats)	0.96	NA	NA	NA
47	PF00156	Phosphoribosyl transferase domain	0.96	GO:nucleoside metabolic process	NA	NA
48	PF07728	AAA domain (dynein-related subfamily)	0.96	NA	GO:ATP binding;GO:ATPase activity	NA
49	PF02653	Branched-chain amino acid transport system / permease component	0.96	GO:transport	GO:transporter activity	GO:membrane
50	PF02687	Predicted permease	0.96	NA	NA	GO:membrane
51	PF00009	Elongation factor Tu GTP binding domain	0.96	NA	GO:GTPase activity;GO:GTP binding	NA
52	PF07993	Male sterility protein	0.96	NA	NA	NA
53	PF00133	tRNA synthetases class I (I, L, M and V)	0.96	GO:translation;GO:tRNA aminoacylation for protein translation	GO:nucleotide binding;GO:aminoacyl-tRNA ligase activity;GO:ATP binding	GO:cytoplasm
54	PF00037	4Fe-4S binding domain	0.96	NA	GO:electron carrier activity;GO:iron-sulfur cluster binding	NA
55	PF01370	NAD dependent epimerase/dehydratase family	0.96	GO:cellular metabolic process	GO:catalytic activity;GO:coenzyme binding	NA
56	PF00291	Pyridoxal-phosphate dependent enzyme	0.96	GO:metabolic process	GO:catalytic activity;GO:pyridoxal phosphate binding	NA
57	PF07478	D-ala D-ala ligase C-terminus	0.96	GO:peptidoglycan biosynthetic process	GO:D-alanine-D-alanine ligase activity	NA
58	PF00679	Elongation factor G C-terminus	0.96	NA	GO:GTP binding	NA
59	PF03446	NAD binding domain of 6-phosphogluconate dehydrogenase	0.96	GO:pentose-phosphate shunt;GO:oxidation-reduction process	GO:phosphogluconate dehydrogenase (decarboxylating) activity	NA
60	PF00696	Amino acid kinase family	0.96	GO:cellular amino acid biosynthetic process	NA	NA
61	PF00152	tRNA synthetases class II (D, K and N)	0.96	GO:translation;GO:tRNA aminoacylation for protein translation	GO:nucleotide binding;GO:aminoacyl-tRNA ligase activity;GO:ATP binding	GO:cytoplasm
62	PF08245	Mur ligase middle domain	0.96	GO:biosynthetic process	GO:ATP binding	NA
63	PF02222	ATP-grasp domain	0.96	NA	NA	NA
64	PF03129	Anticodon binding domain	0.96	GO:translation	GO:aminoacyl-tRNA ligase activity;GO:ATP binding	NA
65	PF07724	AAA domain (Cdc48 subfamily)	0.96	NA	GO:ATP binding	NA
66	PF00330	Aconitase family (aconitate hydratase)	0.96	GO:metabolic process	NA	NA
67	PF00575	S1 RNA binding domain	0.96	NA	GO:RNA binding	NA
68	PF01946	Thi4 family	0.96	NA	NA	NA
69	PF01073	3-beta hydroxysteroid dehydrogenase/isomerase family	0.96	GO:steroid biosynthetic process	GO:3-beta-hydroxy-delta5-steroid dehydrogenase activity	NA
70	PF00588	SpoU rRNA Methylase family	0.96	GO:RNA processing	GO:RNA binding;GO:RNA methyltransferase activity	NA
71	PF00534	Glycosyl transferases group 1	0.959	GO:biosynthetic process	NA	NA
72	PF03486	HI0933-like protein	0.959	NA	NA	NA
73	PF02355	Protein export membrane protein	0.959	NA	NA	NA
74	PF09140	ATPase MipZ	0.959	NA	NA	NA
75	PF01209	ubiE/COQ5 methyltransferase family	0.959	NA	GO:methyltransferase activity	NA
76	PF00348	Polyprenyl synthetase	0.959	GO:isoprenoid biosynthetic process	NA	NA
77	PF04321	RmlD substrate binding domain	0.959	GO:extracellular polysaccharide biosynthetic process	GO:dTDP-4-dehydrorhamnose reductase activity	NA
78	PF02491	Cell division protein FtsA	0.959	GO:cell cycle	NA	NA
79	PF00557	Metallopeptidase family M24	0.959	GO:cellular process	NA	NA
80	PF03061	Thioesterase superfamily	0.959	NA	NA	NA
81	PF07719	Tetratricopeptide repeat	0.959	NA	NA	NA
82	PF08477	Miro-like protein	0.959	GO:small GTPase mediated signal transduction	GO:GTP binding	GO:intracellular
83	PF03099	Biotin/lipoate A/B protein ligase family	0.959	GO:protein modification process	GO:catalytic activity	NA
84	PF00733	Asparagine synthase	0.959	GO:asparagine biosynthetic process	GO:asparagine synthase (glutamine-hydrolyzing) activity	NA
85	PF03807	NADP oxidoreductase coenzyme F420-dependent	0.959	NA	NA	NA
86	PF01118	Semialdehyde dehydrogenase, NAD binding domain	0.959	GO:cellular amino acid metabolic process	GO:oxidoreductase activity, acting on the aldehyde or oxo group of donors, NAD or NADP as acceptor;GO:NAD or NADH binding	GO:cytoplasm
87	PF01039	Carboxyl transferase domain	0.959	NA	GO:ligase activity	NA
88	PF03193	Protein of unknown function, DUF258	0.959	NA	GO:GTPase activity;GO:GTP binding	NA
89	PF08264	Anticodon-binding domain	0.959	GO:translation;GO:tRNA aminoacylation for protein translation	GO:nucleotide binding;GO:aminoacyl-tRNA ligase activity;GO:ATP binding	GO:cytoplasm
90	PF02719	Polysaccharide biosynthesis protein	0.959	GO:biosynthetic process	NA	NA
91	PF01225	Mur ligase family, catalytic domain	0.959	GO:biosynthetic process	GO:ATP binding	NA
92	PF03721	UDP-glucose/GDP-mannose dehydrogenase family, NAD binding domain	0.959	GO:oxidation-reduction process	GO:oxidoreductase activity, acting on the CH-OH group of donors, NAD or NADP as acceptor;GO:NAD or NADH binding	NA
93	PF00106	short chain dehydrogenase	0.959	GO:metabolic process	GO:oxidoreductase activity	NA
94	PF00180	Isocitrate/isopropylmalate dehydrogenase	0.959	GO:oxidation-reduction process	GO:magnesium ion binding;GO:oxidoreductase activity, acting on the CH-OH group of donors, NAD or NADP as acceptor;GO:NAD or NADH binding	NA
95	PF03176	MMPL family	0.959	NA	NA	GO:membrane
96	PF02910	domain	0.959	GO:oxidation-reduction process	GO:oxidoreductase activity	NA
97	PF01210	NAD-dependent glycerol-3-phosphate dehydrogenase N-terminus	0.959	GO:glycerol-3-phosphate catabolic process;GO:oxidation-reduction process	GO:oxidoreductase activity, acting on the CH-OH group of donors, NAD or NADP as acceptor;GO:NAD or NADH binding	GO:cytoplasm
98	PF00501	AMP-binding enzyme	0.959	GO:metabolic process	GO:catalytic activity	NA
99	PF02655	ATP-grasp domain	0.959	NA	NA	NA
100	PF01645	Conserved region in glutamate synthase	0.959	GO:glutamate biosynthetic process	GO:glutamate synthase activity	NA
