# Supplementary material for: Functional Biogeography of Ocean Microbes Revealed through Non-Negative Matrix Factorization
Source: PLoS One. 2012 Sep 18;7(9):e43866. doi: 10.1371/journal.pone.0043866 (PMC3445553; doi:10.1371/journal.pone.0043866)
Supplement: Table S7 — Description of selected GOS samples. (CSV) [file pone.0043866.s008.csv]

	Sample.Name	File.Size	Filter.Size	Habitat.Type	Geographic.Location	Latitude	Longitude
1	GS001c	156.8 MB	0.1 - 0.8	Open Ocean	Sargasso Sea	32∞10'00N"	64∞30'00W"
2	GS002	150.2 MB	0.1 - 0.8	Coastal	North American East Coast	42∞30'11N"	67∞14'24W"
3	GS003	108.4 MB	0.1 - 0.8	Coastal	North American East Coast	42∞51'10N"	66∞13'2W"
4	GS004	92.8 MB	0.1 - 0.8	Coastal	North American East Coast	44∞8'14N"	63∞38'40W"
5	GS005	107.1 MB	0.1 - 0.8	Embayment	North American East Coast	44∞41'25N"	63∞38'14W"
6	GS006	104.8 MB	0.1 - 0.8	Estuary	North American East Coast	45∞6'42N"	64∞56'48W"
7	GS007	89.7 MB	0.1 - 0.8	Coastal	North American East Coast	43∞37'56N"	66∞50'50W"
8	GS008	160.6 MB	0.1 - 0.8	Coastal	North American East Coast	41∞29'9N"	71∞21'4W"
9	GS009	98.6 MB	0.1 - 0.8	Coastal	North American East Coast	41∞5'28N"	71∞36'8W"
10	GS011	155.6 MB	0.1 - 0.8	Estuary	North American East Coast	39∞25'4N"	75∞30'15W"
11	GS013	173.8 MB	0.1 - 0.8	Coastal	North American East Coast	36∞0'14N"	75∞23'41W"
12	GS014	163 MB	0.1 - 0.8	Coastal	North American East Coast	32∞30'25N"	79∞15'50W"
13	GS015	160.9 MB	0.1 - 0.8	Coastal	Caribbean Sea	24∞29'18N"	83∞4'12W"
14	GS016	160.3 MB	0.1 - 0.8	Coastal Sea	Caribbean Sea	24∞10'29N"	84∞20'40W"
15	GS017	455.7 MB	0.1 - 0.8	Open Ocean	Caribbean Sea	20∞31'21N"	85∞24'49W"
16	GS018	253.6 MB	0.1 - 0.8	Open Ocean	Caribbean Sea	18∞2'12N"	83∞47'5W"
17	GS019	238.1 MB	0.1 - 0.8	Coastal	Caribbean Sea	10∞42'59N"	80∞15'16W"
18	GS021	232.7 MB	0.1 - 0.8	Coastal	Eastern Tropical Pacific	8∞7'45N"	79∞41'28W"
19	GS022	213.5 MB	0.1 - 0.8	Open Ocean	Eastern Tropical Pacific	6∞29'34N"	82∞54'14W"
20	GS023	234.8 MB	0.1 - 0.8	Open Ocean	Eastern Tropical Pacific	5∞38'24N"	86∞33'55W"
21	GS026	178.9 MB	0.1 - 0.8	Open Ocean	Galapagos Islands	1∞15'51N"	90∞17'42W"
22	GS027	388.3 MB	0.1 - 0.8	Coastal	Galapagos Islands	1∞12'58S"	90∞25'22W"
23	GS028	333.4 MB	0.1 - 0.8	Coastal	Galapagos Islands	1∞13'1S"	90∞19'11W"
24	GS029	233.1 MB	0.1 - 0.8	Coastal	Galapagos Islands	0∞12'0S"	90∞50'7W"
25	GS030	635.6 MB	0.1 - 0.8	Warm Seep	Galapagos Islands	0∞16'20N"	91∞38'0W"
26	GS031	758.5 MB	0.1 - 0.8	Coastal upwelling	Galapagos Islands	0∞18'4S"	91∞39'6W"
27	GS034	233.6 MB	0.1 - 0.8	Coastal	Galapagos Islands	0∞22'59S"	90∞16'47W"
28	GS035	247 MB	0.1 - 0.8	Coastal	Galapagos Islands	1∞23'21N"	91∞49'1W"
29	GS036	138 MB	0.1 - 0.8	Coastal	Galapagos Islands	0∞1'15S"	91∞11'52W"
30	GS048a	182.7 MB	0.1 - 0.8	Coral Reef	Polynesia Archipelagos	17∞28'33S"	149∞48'44W"
31	GS049	186.7 MB	0.1 - 0.8	Coastal	Polynesia Archipelagos	17∞27'11S"	149∞47'56W"
32	GS051	163.6 MB	0.1 - 0.8	Coral Reef Atoll	Polynesia Archipelagos	15∞8'37S"	147∞26'6W"
33	GS108a	75.3 MB	0.1 - 0.8	Lagoon Reef	Indian Ocean	12∞5'33S"	96∞52'54E"
34	GS110a	145.5 MB	0.1 - 0.8	Open Ocean	Indian Ocean	10∞26'46S"	88∞18'10E"
35	GS112a	147.3 MB	0.1 - 0.8	Open Ocean	Indian Ocean	8∞30'18S"	80∞22'32E"
36	GS113	167.9 MB	0.1 - 0.8	Open Ocean	Indian Ocean	7∞0'27S"	76∞19'53E"
37	GS114	517 MB	0.1 - 0.8	Open Ocean	Indian Ocean	4∞59'25S"	64∞58'36E"
38	GS117a	503.1 MB	0.1 - 0.8	Coastal sample	Indian Ocean	4∞36'49S"	55∞30'31E"
39	GS119	94.6 MB	0.1 - 0.8	Open Ocean	Indian Ocean	23∞12'58S"	52∞18'22E"
40	GS120	66.9 MB	0.1 - 0.8	Open Ocean	Indian Ocean	26∞2'6S"	50∞7'23E"
41	GS121	173.9 MB	0.1 - 0.8	Open Ocean	Indian Ocean	29∞20'56S"	43∞12'56E"
42	GS122a	155.8 MB	0.1 - 0.8	Open Ocean	Indian Ocean	30∞53'54S"	40∞25'13E"
43	GS123	169 MB	0.1 - 0.8	Open Ocean	Indian Ocean	32∞23'57S"	36∞35'31E"
44	GS148	148.4 MB	0.1 - 0.8	Fringing Reef	Indian Ocean	6∞19'S	39∞33E"
45	GS149	152.6 MB	0.1 - 0.8	Harbor	Indian Ocean	6∞7'S	39∞07'E
