# Supplementary material for: Functional Biogeography of Ocean Microbes Revealed through Non-Negative Matrix Factorization
Source: PLoS One. 2012 Sep 18;7(9):e43866. doi: 10.1371/journal.pone.0043866 (PMC3445553; doi:10.1371/journal.pone.0043866)
Supplement: Table S8 — Environmental data associated with selected GOS samples. (CSV) [file pone.0043866.s009.csv]

Sites	Salinity(g/l)	Sample_Depth(m)	Chlorophyll((mug/kg)	Temperature(Celsius)	Water_Depth(m)	Insolation(kWh/m2/day)
Sargasso Sea_GS001c_Open Ocean	36.7	5	0.1	22.9	4200	5.83
North American East Coast_GS002_Coastal	29.2	1	1.4	18.2	106	6.14
North American East Coast_GS003_Coastal	29.9	1	1.4	11.7	119	6.04
North American East Coast_GS004_Coastal	28.3	2	0.4	17.3	142	5.48
North American East Coast_GS005_Embayment	30.2	1	6	15	64	5.48
North American East Coast_GS006_Estuary	NA	1	2.8	11.2	11	5.23
North American East Coast_GS007_Coastal	31.7	1	1.4	17.9	139	6.03
North American East Coast_GS008_Coastal	26.5	1	2.2	9.4	12	3.1
North American East Coast_GS009_Coastal	31	1	4	11	32	3.1
North American East Coast_GS011_Estuary	NA	1	4.8	11	8	3.36
North American East Coast_GS013_Coastal	NA	2.1	3	9.3	20	2.74
North American East Coast_GS014_Coastal	NA	1	1.7	18.6	31	3.18
Caribbean Sea_GS015_Coastal	36	1.7	0.2	25	47	6.86
Caribbean Sea_GS016_Coastal Sea	35.8	2	0.16	26.4	3333	6.93
Caribbean Sea_GS017_Open Ocean	35.8	2	0.13	27	4513	6.67
Caribbean Sea_GS018_Open Ocean	35.4	1.7	0.14	27.4	4470	6.11
Caribbean Sea_GS019_Coastal	35.4	1.7	0.23	27.7	3336	4.2
Eastern Tropical Pacific_GS021_Coastal	30.7	1.6	0.5	27.6	76	4.7
Eastern Tropical Pacific_GS022_Open Ocean	32.3	2	0.33	29.3	2431	4.66
Eastern Tropical Pacific_GS023_Open Ocean	32.6	2	0.07	28.7	1139	4.79
Galapagos Islands_GS026_Open Ocean	32.6	2	0.22	27.8	2386	5.7
Galapagos Islands_GS027_Coastal	34.9	2.2	0.4	25.5	2.3	6.78
Galapagos Islands_GS028_Coastal	NA	2	0.35	NA	156	6.78
Galapagos Islands_GS029_Coastal	34.5	2.1	0.4	26.2	12	5.5
Galapagos Islands_GS030_Warm Seep	NA	19	NA	26.9	19	5.84
Galapagos Islands_GS031_Coastal upwelling	NA	12	0.35	18.6	19.6	6.57
Galapagos Islands_GS034_Coastal	NA	2.1	0.36	27.5	35	5.87
Galapagos Islands_GS035_Coastal	34.5	1.7	0.28	21.8	71	5.65
Galapagos Islands_GS036_Coastal	34.6	2.1	0.65	25.8	67	6.47
Polynesia Archipelagos_GS048a_Coral Reef	35.1	1.4	0.095	28.9	34	5.43
Polynesia Archipelagos_GS049_Coastal	32.6	1.4	0.095	28.8	900	5.43
Polynesia Archipelagos_GS051_Coral Reef Atoll	34.2	1	NA	27.3	10	5.67
Indian Ocean_GS108a_Lagoon Reef	32.4	1.8	0.108	25.8	7	5.78
Indian Ocean_GS110a_Open Ocean	32.7	1.5	0.128	27	1220	4.71
Indian Ocean_GS112a_Open Ocean	32.5	1.8	0.134	26.6	4573	4.43
Indian Ocean_GS113_Open Ocean	33.3	1.8	0.24	27.5	4573	4.94
Indian Ocean_GS114_Open Ocean	33.1	1.5	0.14	28.2	3649	4.58
Indian Ocean_GS117a_Coastal sample	35.5	1.8	0.206	26.4	14	5.67
Indian Ocean_GS119_Open Ocean	35.4	2	0.078	23.8	2995	4.91
Indian Ocean_GS120_Open Ocean	35.6	2.8	0.117	22.5	5081	4.55
Indian Ocean_GS121_Open Ocean	35.4	1.5	0.14	23.1	4309	4.25
Indian Ocean_GS122a_Open Ocean	35.8	1.9	0.151	20.2	4921	4.05
Indian Ocean_GS123_Open Ocean	35.8	2.2	0.228	20.4	1860	4.94
Indian Ocean_GS148_Fringing Reef	NA	0.3	NA	NA	1	5.67
Indian Ocean_GS149_Harbor	NA	1.5	NA	NA	5	5.7
